# Supplementary material for: LINCS Dataset-Based Repositioning of Dutasteride as an Anti-Neuroinflammation Agent
Source: Brain Sci. 2021 Oct 26;11(11):1411. doi: 10.3390/brainsci11111411 (PMC8615696; doi:10.3390/brainsci11111411)
Supplement: Supplementary file 1 [file brainsci-11-01411-s001.zip]

Archive with 1 entries (1 files):
- brainsci-1401853-supplementary.pdf
